# Supplementary material for: The Combined Use of Orf Virus and PAK4 Inhibitor Exerts Anti-tumor Effect in Breast Cancer
Source: Front Microbiol. 2022 Mar 23;13:845259. doi: 10.3389/fmicb.2022.845259 (PMC8984157; doi:10.3389/fmicb.2022.845259)
Supplement: Supplementary file 2 [file Data_Sheet_2.csv]

Supplementary Data 2. qPCR data of ORFV035 expression detection between ORFV and siPAK4 group
Well	Omit	Flag	Sample Name	Target Name	Task	Dyes	C§ä	C§ä Mean	C§ä SD	¦¤C§ä	¦¤C§ä Mean	¦¤C§ä SE	¦¤¦¤C§ä	¦¤¦¤C§ä Mean	RQ	RQ Min	RQ Max	Tm1	Tm2	Tm3	HIGHSD	NOAMP	EXPFAIL	MTP	Comments
A1	FALSE	No Flag	NC	GAPDH	UNKNOWN	SYBR-None	12.867	12.849972	0.036421407	NaN								86.564865
A2	FALSE	No Flag	NC	GAPDH	UNKNOWN	SYBR-None	12.875	12.849972	0.036421407	NaN								86.564865
A3	FALSE	No Flag	NC	GAPDH	UNKNOWN	SYBR-None	12.808	12.849972	0.036421407	NaN								86.564865
A4	FALSE	2 Flags	NC	ORFV035	UNKNOWN	SYBR-None	Undetermined		NaN	NaN	NaN	NaN	NaN		NaN	NaN	NaN	61.948647				com.apldbio.sds.platform.algorithms.ct.NoAmplificationFlag@1284f8e	com.apldbio.sds.experiment.gex.analysis.ExponentialAlgoFailedFlag@ad8dbc
A5	FALSE	3 Flags	NC	ORFV035	UNKNOWN	SYBR-None	Undetermined		NaN	NaN	NaN	NaN	NaN		NaN	NaN	NaN	84.24594	62.483784			com.apldbio.sds.platform.algorithms.ct.NoAmplificationFlag@1284f8e	com.apldbio.sds.experiment.gex.analysis.ExponentialAlgoFailedFlag@ad8dbc	com.apldbio.sds.platform.algorithms.meltingcurve.MultipleTmPeaksFlag@3457f1
A6	FALSE	2 Flags	NC	ORFV035	UNKNOWN	SYBR-None	Undetermined		NaN	NaN	NaN	NaN	NaN		NaN	NaN	NaN	63.197296				com.apldbio.sds.platform.algorithms.ct.NoAmplificationFlag@1284f8e	com.apldbio.sds.experiment.gex.analysis.ExponentialAlgoFailedFlag@ad8dbc
B1	FALSE	No Flag	ORFV-24h	GAPDH	UNKNOWN	SYBR-None	14.169	14.19072	0.021394573	NaN								87.27837
B2	FALSE	No Flag	ORFV-24h	GAPDH	UNKNOWN	SYBR-None	14.191	14.19072	0.021394573	NaN								87.27837
B3	FALSE	No Flag	ORFV-24h	GAPDH	UNKNOWN	SYBR-None	14.212	14.19072	0.021394573	NaN								87.1
B4	FALSE	No Flag	ORFV-48h	GAPDH	UNKNOWN	SYBR-None	13.751	13.577617	0.14997864	NaN								87.27837
B5	FALSE	No Flag	ORFV-48h	GAPDH	UNKNOWN	SYBR-None	13.483	13.577617	0.14997864	NaN								87.27837
B6	FALSE	No Flag	ORFV-48h	GAPDH	UNKNOWN	SYBR-None	13.5	13.577617	0.14997864	NaN								87.45676
C1	FALSE	No Flag	ORFV-72h	GAPDH	UNKNOWN	SYBR-None	13.353	13.313771	0.046453692	NaN								87.27837
C2	FALSE	No Flag	ORFV-72h	GAPDH	UNKNOWN	SYBR-None	13.326	13.313771	0.046453692	NaN								87.27837
C3	FALSE	No Flag	ORFV-72h	GAPDH	UNKNOWN	SYBR-None	13.262	13.313771	0.046453692	NaN								87.1
C4	FALSE	No Flag	si+ORFV-48h	GAPDH	UNKNOWN	SYBR-None	13.677	13.696176	0.09158095	NaN								86.921616
C5	FALSE	No Flag	si+ORFV-48h	GAPDH	UNKNOWN	SYBR-None	13.616	13.696176	0.09158095	NaN								86.74324
C6	FALSE	No Flag	si+ORFV-48h	GAPDH	UNKNOWN	SYBR-None	13.796	13.696176	0.09158095	NaN								86.564865
D1	FALSE	No Flag	ORFV-24h	ORFV035	UNKNOWN	SYBR-None	29.177	29.22644	0.086558625	NaN	15.035722	0.05147855	NaN		NaN	NaN	NaN	90.48918
D2	FALSE	No Flag	ORFV-24h	ORFV035	UNKNOWN	SYBR-None	29.175	29.22644	0.086558625	NaN	15.035722	0.05147855	NaN		NaN	NaN	NaN	90.48918
D3	FALSE	No Flag	ORFV-24h	ORFV035	UNKNOWN	SYBR-None	29.326	29.22644	0.086558625	NaN	15.035722	0.05147855	NaN		NaN	NaN	NaN	90.31081
D4	FALSE	No Flag	ORFV-48h	ORFV035	UNKNOWN	SYBR-None	28.469	28.058342	0.47630692	NaN	14.480727	0.28830647	NaN		NaN	NaN	NaN	90.48918
D5	FALSE	No Flag	ORFV-48h	ORFV035	UNKNOWN	SYBR-None	27.536	28.058342	0.47630692	NaN	14.480727	0.28830647	NaN		NaN	NaN	NaN	90.48918
D6	FALSE	No Flag	ORFV-48h	ORFV035	UNKNOWN	SYBR-None	28.17	28.058342	0.47630692	NaN	14.480727	0.28830647	NaN		NaN	NaN	NaN	90.667564
E1	FALSE	No Flag	ORFV-72h	ORFV035	UNKNOWN	SYBR-None	27.26	27.26062	0.05924898	NaN	13.946848	0.043467946	NaN		NaN	NaN	NaN	90.48918
E2	FALSE	No Flag	ORFV-72h	ORFV035	UNKNOWN	SYBR-None	27.202	27.26062	0.05924898	NaN	13.946848	0.043467946	NaN		NaN	NaN	NaN	90.48918
E3	FALSE	No Flag	ORFV-72h	ORFV035	UNKNOWN	SYBR-None	27.32	27.26062	0.05924898	NaN	13.946848	0.043467946	NaN		NaN	NaN	NaN	90.31081
E4	FALSE	No Flag	si+ORFV-48h	ORFV035	UNKNOWN	SYBR-None	28.289	28.341476	0.14546071	NaN	14.645302	0.09924026	NaN		NaN	NaN	NaN	90.13243
E5	FALSE	No Flag	si+ORFV-48h	ORFV035	UNKNOWN	SYBR-None	28.229	28.341476	0.14546071	NaN	14.645302	0.09924026	NaN		NaN	NaN	NaN	90.13243
E6	FALSE	No Flag	si+ORFV-48h	ORFV035	UNKNOWN	SYBR-None	28.506	28.341476	0.14546071	NaN	14.645302	0.09924026	NaN		NaN	NaN	NaN	89.77567
F1	FALSE	No Flag	si+ORFV-72h	GAPDH	UNKNOWN	SYBR-None	13.366	13.338981	0.035906397	NaN								86.564865
F2	FALSE	No Flag	si+ORFV-72h	GAPDH	UNKNOWN	SYBR-None	13.352	13.338981	0.035906397	NaN								86.74324
F3	FALSE	No Flag	si+ORFV-72h	GAPDH	UNKNOWN	SYBR-None	13.298	13.338981	0.035906397	NaN								86.74324
F4	FALSE	No Flag	si+ORFV-72h	ORFV035	UNKNOWN	SYBR-None	27.285	27.262743	0.14547963	NaN	13.923763	0.086513184	NaN		NaN	NaN	NaN	90.13243
F5	FALSE	No Flag	si+ORFV-72h	ORFV035	UNKNOWN	SYBR-None	27.396	27.262743	0.14547963	NaN	13.923763	0.086513184	NaN		NaN	NaN	NaN	90.13243
F6	FALSE	No Flag	si+ORFV-72h	ORFV035	UNKNOWN	SYBR-None	27.108	27.262743	0.14547963	NaN	13.923763	0.086513184	NaN		NaN	NaN	NaN	90.13243
G1	FALSE	No Flag	si+ORFV-24h	GAPDH	UNKNOWN	SYBR-None	13.322	13.356797	0.07811907	NaN								86.564865
G2	FALSE	No Flag	si+ORFV-25h	GAPDH	UNKNOWN	SYBR-None	13.446	13.356797	0.07811907	NaN								86.564865
G3	FALSE	No Flag	si+ORFV-26h	GAPDH	UNKNOWN	SYBR-None	13.302	13.356797	0.07811907	NaN								86.564865
G4	FALSE	No Flag	si+ORFV-27h	ORFV035	UNKNOWN	SYBR-None	28.082	28.399445	0.28697804	NaN	15.042648	0.17171583	NaN		NaN	NaN	NaN	89.95405
G5	FALSE	No Flag	si+ORFV-28h	ORFV035	UNKNOWN	SYBR-None	28.475	28.399445	0.28697804	NaN	15.042648	0.17171583	NaN		NaN	NaN	NaN	89.95405
G6	FALSE	No Flag	si+ORFV-29h	ORFV035	UNKNOWN	SYBR-None	28.641	28.399445	0.28697804	NaN	15.042648	0.17171583	NaN		NaN	NaN	NaN	89.95405
