# Supplementary material for: The Combined Use of Orf Virus and PAK4 Inhibitor Exerts Anti-tumor Effect in Breast Cancer
Source: Front Microbiol. 2022 Mar 23;13:845259. doi: 10.3389/fmicb.2022.845259 (PMC8984157; doi:10.3389/fmicb.2022.845259)
Supplement: Supplementary file 3 [file Data_Sheet_3.csv]

Supplementary Data 3. qPCR data of ORFV035 expression detection between ORFV and combo group
Well	Omit	Flag	Sample Name	Target Name	Task	Dyes	C§ä	C§ä Mean	C§ä SD	¦¤C§ä	¦¤C§ä Mean	¦¤C§ä SE	¦¤¦¤C§ä	¦¤¦¤C§ä Mean	RQ	RQ Min	RQ Max	Tm1	Tm2	Tm3	HIGHSD	NOAMP	EXPFAIL	MTP	Comments
A1	FALSE	2 Flags	NC	ORFV035	UNKNOWN	SYBR-None	Undetermined	37.125202	NaN	NaN	17.854805	NaN	0		1	NaN	NaN	62.267197	81.70635	74.814285			com.apldbio.sds.experiment.gex.analysis.ExponentialAlgoFailedFlag@26161	com.apldbio.sds.platform.algorithms.meltingcurve.MultipleTmPeaksFlag@472e76
A2	FALSE	No Flag	NC	ORFV035	UNKNOWN	SYBR-None	37.125	37.125202	NaN	NaN	17.854805	NaN	0		1	NaN	NaN	78.70212
A3	FALSE	One Flag	NC	ORFV035	UNKNOWN	SYBR-None	Undetermined	37.125202	NaN	NaN	17.854805	NaN	0		1	NaN	NaN	66.15503					com.apldbio.sds.experiment.gex.analysis.ExponentialAlgoFailedFlag@26161
B1	FALSE	One Flag	NC	ACTIN	UNKNOWN	SYBR-None	18.963	19.270395	0.54817474	NaN								90.18889			com.apldbio.sds.experiment.gex.analysis.HighStdFlag@13b64eb
B2	FALSE	One Flag	NC	ACTIN	UNKNOWN	SYBR-None	18.945	19.270395	0.54817474	NaN								90.365616			com.apldbio.sds.experiment.gex.analysis.HighStdFlag@13b64eb
B3	FALSE	2 Flags	NC	ACTIN	UNKNOWN	SYBR-None	19.903	19.270395	0.54817474	NaN								90.18889			com.apldbio.sds.experiment.gex.analysis.HighStdFlag@13b64eb	com.apldbio.sds.experiment.gex.analysis.OutlierInReplicateGroupFlag@5e9a94
C1	FALSE	One Flag	NA-24	ORFV035	UNKNOWN	SYBR-None	25.865	26.357214	0.7297657	NaN	7.472753	1.6980058	-10.382052		1334.4712	50.83086	35034.098	90.18889			com.apldbio.sds.experiment.gex.analysis.HighStdFlag@13b64eb
C2	FALSE	One Flag	NA-24	ORFV035	UNKNOWN	SYBR-None	27.196	26.357214	0.7297657	NaN	7.472753	1.6980058	-10.382052		1334.4712	50.83086	35034.098	90.54233			com.apldbio.sds.experiment.gex.analysis.HighStdFlag@13b64eb
C3	FALSE	One Flag	NA-24	ORFV035	UNKNOWN	SYBR-None	26.012	26.357214	0.7297657	NaN	7.472753	1.6980058	-10.382052		1334.4712	50.83086	35034.098	90.54233			com.apldbio.sds.experiment.gex.analysis.HighStdFlag@13b64eb
D1	FALSE	One Flag	NA-24	ACTIN	UNKNOWN	SYBR-None	19.668	18.884459	2.8490548	NaN								90.89577			com.apldbio.sds.experiment.gex.analysis.HighStdFlag@13b64eb
D2	FALSE	One Flag	NA-24	ACTIN	UNKNOWN	SYBR-None	21.26	18.884459	2.8490548	NaN								90.89577			com.apldbio.sds.experiment.gex.analysis.HighStdFlag@13b64eb
D3	FALSE	One Flag	NA-24	ACTIN	UNKNOWN	SYBR-None	15.726	18.884459	2.8490548	NaN								90.54233			com.apldbio.sds.experiment.gex.analysis.HighStdFlag@13b64eb
E1	FALSE	No Flag	NA-48	ORFV035	UNKNOWN	SYBR-None	23.693	23.187952	0.44884896	NaN	6.480547	0.28256363	-11.374259		2654.563	1541.091	4572.543	90.365616
E2	FALSE	No Flag	NA-48	ORFV035	UNKNOWN	SYBR-None	23.038	23.187952	0.44884896	NaN	6.480547	0.28256363	-11.374259		2654.563	1541.091	4572.543	90.54233
E3	FALSE	No Flag	NA-48	ORFV035	UNKNOWN	SYBR-None	22.834	23.187952	0.44884896	NaN	6.480547	0.28256363	-11.374259		2654.563	1541.091	4572.543	90.54233
F1	FALSE	No Flag	NA-48	ACTIN	UNKNOWN	SYBR-None	16.594	16.707407	0.19509286	NaN								90.54233
F2	FALSE	No Flag	NA-48	ACTIN	UNKNOWN	SYBR-None	16.933	16.707407	0.19509286	NaN								90.719055
F3	FALSE	No Flag	NA-48	ACTIN	UNKNOWN	SYBR-None	16.595	16.707407	0.19509286	NaN								90.719055
G1	FALSE	One Flag	NA-72	ORFV035	UNKNOWN	SYBR-None	21.708	22.433434	0.8068637	NaN	5.373436	0.46880552	-12.48137		5718.2964	2319.7554	14095.846	90.18889			com.apldbio.sds.experiment.gex.analysis.HighStdFlag@13b64eb
G2	FALSE	One Flag	NA-72	ORFV035	UNKNOWN	SYBR-None	22.289	22.433434	0.8068637	NaN	5.373436	0.46880552	-12.48137		5718.2964	2319.7554	14095.846	90.365616			com.apldbio.sds.experiment.gex.analysis.HighStdFlag@13b64eb
G3	FALSE	One Flag	NA-72	ORFV035	UNKNOWN	SYBR-None	23.303	22.433434	0.8068637	NaN	5.373436	0.46880552	-12.48137		5718.2964	2319.7554	14095.846	90.365616			com.apldbio.sds.experiment.gex.analysis.HighStdFlag@13b64eb
H1	FALSE	No Flag	NA-72	ACTIN	UNKNOWN	SYBR-None	17.161	17.059998	0.09114176	NaN								90.54233
H2	FALSE	No Flag	NA-72	ACTIN	UNKNOWN	SYBR-None	17.035	17.059998	0.09114176	NaN								90.54233
H3	FALSE	No Flag	NA-72	ACTIN	UNKNOWN	SYBR-None	16.984	17.059998	0.09114176	NaN								90.54233
A4	FALSE	No Flag	PF-24	ORFV035	UNKNOWN	SYBR-None	21.027	21.169958	0.46907175	NaN	3.3882172	0.34228748	-14.466588		22640.031	11716.435	43748.04	90.18889
A5	FALSE	No Flag	PF-24	ORFV035	UNKNOWN	SYBR-None	21.694	21.169958	0.46907175	NaN	3.3882172	0.34228748	-14.466588		22640.031	11716.435	43748.04	90.18889
A6	FALSE	No Flag	PF-24	ORFV035	UNKNOWN	SYBR-None	20.789	21.169958	0.46907175	NaN	3.3882172	0.34228748	-14.466588		22640.031	11716.435	43748.04	90.18889
B4	FALSE	No Flag	PF-24	ACTIN	UNKNOWN	SYBR-None	18.036	17.78174	0.36256567	NaN								90.54233
B5	FALSE	No Flag	PF-24	ACTIN	UNKNOWN	SYBR-None	17.943	17.78174	0.36256567	NaN								90.54233
B6	FALSE	No Flag	PF-24	ACTIN	UNKNOWN	SYBR-None	17.367	17.78174	0.36256567	NaN								90.54233
C4	FALSE	No Flag	PF-48	ORFV035	UNKNOWN	SYBR-None	20.323	19.939215	0.3334675	NaN	1.7428398	0.2275275	-16.111965		70824.74	45710.824	109736.46	90.365616
C5	FALSE	No Flag	PF-48	ORFV035	UNKNOWN	SYBR-None	19.725	19.939215	0.3334675	NaN	1.7428398	0.2275275	-16.111965		70824.74	45710.824	109736.46	90.365616
C6	FALSE	No Flag	PF-48	ORFV035	UNKNOWN	SYBR-None	19.769	19.939215	0.3334675	NaN	1.7428398	0.2275275	-16.111965		70824.74	45710.824	109736.46	90.365616
D4	FALSE	No Flag	PF-48	ACTIN	UNKNOWN	SYBR-None	18.379	18.196375	0.21001358	NaN								90.89577
D5	FALSE	No Flag	PF-48	ACTIN	UNKNOWN	SYBR-None	18.243	18.196375	0.21001358	NaN								90.89577
D6	FALSE	No Flag	PF-48	ACTIN	UNKNOWN	SYBR-None	17.967	18.196375	0.21001358	NaN								90.719055
E4	FALSE	One Flag	PF-72	ORFV035	UNKNOWN	SYBR-None	21.716	22.228521	1.2586261	NaN	4.2875576	0.72931707	-13.567248		12138.041	2982.568	49397.715	90.54233			com.apldbio.sds.experiment.gex.analysis.HighStdFlag@13b64eb
E5	FALSE	One Flag	PF-72	ORFV035	UNKNOWN	SYBR-None	23.663	22.228521	1.2586261	NaN	4.2875576	0.72931707	-13.567248		12138.041	2982.568	49397.715	90.365616			com.apldbio.sds.experiment.gex.analysis.HighStdFlag@13b64eb
E6	FALSE	One Flag	PF-72	ORFV035	UNKNOWN	SYBR-None	21.307	22.228521	1.2586261	NaN	4.2875576	0.72931707	-13.567248		12138.041	2982.568	49397.715	90.365616			com.apldbio.sds.experiment.gex.analysis.HighStdFlag@13b64eb
F4	FALSE	No Flag	PF-72	ACTIN	UNKNOWN	SYBR-None	18.062	17.940964	0.10756598	NaN								90.719055
F5	FALSE	No Flag	PF-72	ACTIN	UNKNOWN	SYBR-None	17.903	17.940964	0.10756598	NaN								90.719055
F6	FALSE	No Flag	PF-72	ACTIN	UNKNOWN	SYBR-None	17.858	17.940964	0.10756598	NaN								90.719055
